# Supplementary material for: Exosomal miR-184 in the aqueous humor of patients with central serous chorioretinopathy: a potential diagnostic and prognostic biomarker
Source: J Nanobiotechnology. 2023 Jul 28;21:242. doi: 10.1186/s12951-023-02019-6 (PMC10375666; doi:10.1186/s12951-023-02019-6)
Supplement: Supplementary file 2 — Additional file 2: Data 1. Raw value of the individual expression level of miR-184 and STC2 of the controls and patients with CSC [file 12951_2023_2019_MOESM2_ESM.xlsx]

## Sheet: Sheet1
	Patient	miR-184	STC2
	Control1	1.15076	0.906893
	Control2	0.657367	1.14245
	Control3	1.02067	0.877665
	Control4	1.13199	1.13091
	Control5	1.32878	0.976059
	Control6	0.985917	1.04064
	Control7	0.523039	0.784324
	Control8	1.20147	1.14105
	CSC1	3.85433	0.38247
	CSC2	2.19844	0.344701
	CSC3	3.48578	0.0699961
	CSC4	2.35623	0.524284
	CSC5	3.29775	0.659031
	CSC6	3.76195	0.487481
	CSC7	2.716	0.696608
	CSC8	2.83133	0.672879
	CSC9	1.37696	0.797424
	CSC10	3.1744	0.992005
	CSC11	3.02405	1.03772
	CSC12	0.65134	0.58985
	CSC13	2.95157	0.558032
	CSC14	3.04508	0.31719
